# Supplementary material for: Self-Assembled Bimetallic Aluminum-Salen Catalyst for the Cyclic Carbonates Synthesis
Source: Molecules. 2021 Jul 5;26(13):4097. doi: 10.3390/molecules26134097 (PMC8271522; doi:10.3390/molecules26134097)
Supplement: Supplementary file 1 [file molecules-26-04097-s001.zip]

Archive with 1 entries (1 files):
- molecules-1235981-supplementary.pdf
